# Supplementary material for: Insights into the Regulation of Rice Seed Storability by Seed Tissue-Specific Transcriptomic and Metabolic Profiling
Source: Plants (Basel). 2022 Jun 14;11(12):1570. doi: 10.3390/plants11121570 (PMC9231264; doi:10.3390/plants11121570)
Supplement: Supplementary file 1 [file plants-11-01570-s001.zip]

Archive with 1 entries (1 files):
- plants-1726817-supplementary.pdf
